# Supplementary material for: Homocouplings of Sodium Arenesulfinates: Selective Access to Symmetric Diaryl Sulfides and Diaryl Disulfides
Source: Molecules. 2022 Sep 22;27(19):6232. doi: 10.3390/molecules27196232 (PMC9571168; doi:10.3390/molecules27196232)
Supplement: Supplementary file 1 [file molecules-27-06232-s001.zip]

Archive with 1 entries (1 files):
- molecules-1908778-supplementary.pdf
